# Supplementary material for: Isometric single-joint rate of force development shows trivial to small associations with jumping rate of force development, jump height, and propulsive duration
Source: JSAMS Plus. 2022 Oct 22;1:100006. doi: 10.1016/j.jsampl.2022.100006 (PMC13008453; doi:10.1016/j.jsampl.2022.100006)
Supplement: Multimedia component 1 [file mmc1.xlsx]

## Sheet: List1
	Trial 1		Trial 2				Relative reliability			Absolute reliability
	M	SD	M	SD	M	SD	ICC	95CI_Low	95CI_high	SEM	95CI_Low	95CI_high	SEM (%)	95CI_Low	95CI_high
CMJ Height	0.278049	0.0546445	0.276061	0.0572546			0.950329	0.93612	0.961436	0.0125452	0.0115025	0.0138158	4.52805	4.15171	4.98666
CMJ Jump Duration	0.721	0.0777374	0.72692	0.0828947			0.608961	0.52096	0.684153	0.0504037	0.0462146	0.0555088	6.96223	6.38359	7.66738
CMJ Duration of counter movement	0.46439	0.055286	0.465482	0.061516			0.485101	0.38031	0.577594	0.0420597	0.0385738	0.0463051	9.04634	8.29659	9.95947
CMJ RFD	13868.9	5714.16	13932.2	5986.38			0.653729	0.572359	0.72231	3455.04	3165.44	3808.62	24.8554	22.772	27.399
CMJ Height - Left	0.12539	0.0362304	0.128134	0.0357164			0.920522	0.898276	0.938061	0.0101979	0.00935273	0.0112273	8.04493	7.37817	8.85697
CMJ Jump Duration - Left	0.766085	0.09297	0.768665	0.0969145			0.738857	0.674387	0.792147	0.048722	0.044684	0.05364	6.34918	5.82296	6.99006
CMJ Duration of counter movement - Left	0.463146	0.0628112	0.465366	0.0672355			0.570461	0.476923	0.651221	0.0427589	0.0392151	0.047075	9.2102	8.44687	10.1399
CMJ RFD - Left	9830.83	5178.54	10203.8	5438.26			0.647472	0.563816	0.717977	3163.75	2895.48	3492.12	31.5828	28.9047	34.8609
CMJ Height - Right	0.13454	0.0368355	0.135317	0.0359457			0.934672	0.91607	0.949247	0.00935556	0.0085736	0.0103097	6.93372	6.35419	7.64084
CMJ Jump Duration - Right	0.776552	0.0924425	0.773627	0.0949346			0.744009	0.680038	0.796682	0.0475951	0.043617	0.052449	6.14059	5.62735	6.76682
CMJ Duration of counter movement - Right	0.46738	0.0591154	0.466932	0.0627053			0.607816	0.519128	0.683461	0.0382709	0.0350721	0.0421738	8.19231	7.50758	9.02778
CMJ RFD - Right	9452.53	4996.96	9441.13	3976.08			0.616989	0.528265	0.69229	2805.53	2567.63	3096.72	29.6981	27.1798	32.7806
SJ Height	0.25836	0.0567418	0.259626	0.054757			0.88063	0.84803	0.906578	0.0193652	0.0177557	0.0213265	7.47711	6.85568	8.23441
SJ Jump Duration	0.346951	0.0562046	0.353037	0.0583904			0.776033	0.71912	0.822581	0.0272359	0.0249723	0.0299944	7.78181	7.13505	8.56998
SJ RFD	8231.24	3462.34	8432.96	3239.73			0.74136	0.618923	0.833592	2103.3	1762.27	2566.23	24.9414	20.8974	30.431
Knee RFD Peak - Left	865.504	397.179	868.816	414.25			0.675897	0.59794	0.741148	231.849	212.303	255.742	26.7365	24.4826	29.4919
Knee RFD 25 - Left	487.103	288.93	441.589	320.051			0.595241	0.503609	0.67358	194.53	178.13	214.578	41.8933	38.3616	46.2107
Knee RFD 50 - Left	581.141	331.337	538.612	369.708			0.620813	0.533282	0.695145	216.827	198.548	239.173	38.7277	35.4629	42.7189
Knee RFD 75 - Left	649.362	355.858	612.238	397.388			0.639221	0.554777	0.710586	227.283	208.122	250.706	36.0309	32.9934	39.7442
Knee RFD 100 - Left	685.154	360.689	654.33	400.348			0.650427	0.567917	0.719953	226.023	206.969	249.317	33.7478	30.9028	37.2258
Knee RFD Peak - Right	802.637	373.231	834.541	383.144			0.624007	0.537255	0.697694	232.671	213.113	256.565	28.4234	26.0341	31.3424
Knee RFD 25 - Right	507.424	282.071	389.451	296.464			0.422138	0.308637	0.523786	220.383	201.857	243.015	49.1446	45.0135	54.1916
Knee RFD 50 - Right	589.2	322.24	481.838	338.707			0.466251	0.3575	0.562526	242.04	221.694	266.897	45.1973	41.398	49.8389
Knee RFD 75 - Right	640.383	345.392	565.76	356.205			0.521696	0.418747	0.611342	243.251	222.625	268.499	40.3354	36.9151	44.5219
Knee RFD 100 - Right	665.734	349.878	627.382	347.648			0.56128	0.462449	0.646335	231.686	211.806	256.085	35.8337	32.759	39.6074
Ankle plantar RFD - Peak	1526.89	540.787	1547.34	568.052	1547.01	579.823	0.73752	0.682553	0.785801	289.637	270.362	313.016	18.8026	17.5512	20.3203
Ankle plantar RFD - 50	828.315	364.003	846.793	356.911	821.596	365.934	0.643674	0.575104	0.705534	216.976	202.536	234.49	26.0715	24.3364	28.1759
Ankle plantar RFD - 100	1070.59	439.796	1095.97	436.353	1071.58	455.153	0.703497	0.643247	0.756934	242.569	226.426	262.149	22.473	20.9774	24.2869
Ankle plantar RFD - 150	1050.08	396.954	1074.95	397.224	1066.16	425.227	0.735426	0.680122	0.784032	209.996	196.021	226.946	19.7415	18.4277	21.3349
Ankle plantar RFD - 200	931.591	332.016	954.918	334.298	956.762	363.274	0.75277	0.700303	0.798655	171.472	160.06	185.313	18.0924	16.8883	19.5528
Hip extension RFD- Peak	484.39	242.628	461.861	187.609			0.626672	0.539576	0.700092	133.402	122.057	147.298	28.1959	25.798	31.133
Hip extension RFD- 50	301.767	251.475	299.375	237.946			0.631877	0.545668	0.704453	149.122	136.441	164.656	49.613	45.3938	54.7811
Hip extension RFD- 100	453.051	244.966	467.943	258.381			0.710128	0.638323	0.769381	135.958	124.395	150.12	29.5241	27.0133	32.5996
Hip extension RFD- 150	475.943	199.761	494.998	206.313			0.762522	0.701505	0.812203	99.3248	90.8778	109.671	20.4595	18.7195	22.5907
Hip extension RFD- 200	423.151	151.257	439.79	147.925			0.800655	0.748081	0.843046	67.1147	61.407	74.1059	15.5549	14.232	17.1752
